# Supplementary material for: Joint Bayesian Nowcasting of Severe Acute Respiratory Illness and COVID‐19 Positives in Brazil
Source: Stat Med. 2026 Apr 17;45:e70529. doi: 10.1002/sim.70529 (PMC13090138; doi:10.1002/sim.70529)
Supplement: Supplementary file 1 — Data S1. [file SIM-45-0-s001.zip]

Archive with 80 entries (74 files):
- Software for joint Bayesian nowcasting/
- __MACOSX/._Software for joint Bayesian nowcasting
- Software for joint Bayesian nowcasting/.Rhistory
- __MACOSX/Software for joint Bayesian nowcasting/._.Rhistory
- Software for joint Bayesian nowcasting/nowcast_results.csv
- __MACOSX/Software for joint Bayesian nowcasting/._nowcast_results.csv
- Software for joint Bayesian nowcasting/.DS_Store
- __MACOSX/Software for joint Bayesian nowcasting/._.DS_Store
- Software for joint Bayesian nowcasting/Models/
- __MACOSX/Software for joint Bayesian nowcasting/._Models
- Software for joint Bayesian nowcasting/Samples/
- __MACOSX/Software for joint Bayesian nowcasting/._Samples
- Software for joint Bayesian nowcasting/Functions/
- __MACOSX/Software for joint Bayesian nowcasting/._Functions
- Software for joint Bayesian nowcasting/Run.R
- __MACOSX/Software for joint Bayesian nowcasting/._Run.R
- Software for joint Bayesian nowcasting/Data/
- __MACOSX/Software for joint Bayesian nowcasting/._Data
- Software for joint Bayesian nowcasting/Plots/
- __MACOSX/Software for joint Bayesian nowcasting/._Plots
- Software for joint Bayesian nowcasting/Models/.DS_Store
- __MACOSX/Software for joint Bayesian nowcasting/Models/._.DS_Store
- Software for joint Bayesian nowcasting/Models/nobbs_model.R
- __MACOSX/Software for joint Bayesian nowcasting/Models/._nobbs_model.R
- Software for joint Bayesian nowcasting/Models/independent_nb_gdms.R
- __MACOSX/Software for joint Bayesian nowcasting/Models/._independent_nb_gdms.R
- Software for joint Bayesian nowcasting/Models/joint_model.R
- __MACOSX/Software for joint Bayesian nowcasting/Models/._joint_model.R
- Software for joint Bayesian nowcasting/Samples/.DS_Store
- __MACOSX/Software for joint Bayesian nowcasting/Samples/._.DS_Store
- Software for joint Bayesian nowcasting/Functions/.DS_Store
- __MACOSX/Software for joint Bayesian nowcasting/Functions/._.DS_Store
- Software for joint Bayesian nowcasting/Functions/NobBS_function.R
- __MACOSX/Software for joint Bayesian nowcasting/Functions/._NobBS_function.R
- Software for joint Bayesian nowcasting/Functions/CRPS_functions.R
- __MACOSX/Software for joint Bayesian nowcasting/Functions/._CRPS_functions.R
- Software for joint Bayesian nowcasting/Data/INFLUD21-26-06-2025.csv
- __MACOSX/Software for joint Bayesian nowcasting/Data/._INFLUD21-26-06-2025.csv
- Software for joint Bayesian nowcasting/Data/INFLUD22-26-06-2025.csv
- __MACOSX/Software for joint Bayesian nowcasting/Data/._INFLUD22-26-06-2025.csv
- Software for joint Bayesian nowcasting/Data/INFLUD24-26-06-2025.csv
- __MACOSX/Software for joint Bayesian nowcasting/Data/._INFLUD24-26-06-2025.csv
- Software for joint Bayesian nowcasting/Data/INFLUD23-26-06-2025.csv
- __MACOSX/Software for joint Bayesian nowcasting/Data/._INFLUD23-26-06-2025.csv
- Software for joint Bayesian nowcasting/Data/IDHM_2021.xlsx
- __MACOSX/Software for joint Bayesian nowcasting/Data/._IDHM_2021.xlsx
- Software for joint Bayesian nowcasting/Plots/mae_plot_scenario.pdf
- __MACOSX/Software for joint Bayesian nowcasting/Plots/._mae_plot_scenario.pdf
- Software for joint Bayesian nowcasting/Plots/example_preds_pres_start.pdf
- __MACOSX/Software for joint Bayesian nowcasting/Plots/._example_preds_pres_start.pdf
- Software for joint Bayesian nowcasting/Plots/rel_mae.pdf
- __MACOSX/Software for joint Bayesian nowcasting/Plots/._rel_mae.pdf
- Software for joint Bayesian nowcasting/Plots/cumu_explore_plot.pdf
- __MACOSX/Software for joint Bayesian nowcasting/Plots/._cumu_explore_plot.pdf
- Software for joint Bayesian nowcasting/Plots/es_plot.pdf
- __MACOSX/Software for joint Bayesian nowcasting/Plots/._es_plot.pdf
- Software for joint Bayesian nowcasting/Plots/.DS_Store
- __MACOSX/Software for joint Bayesian nowcasting/Plots/._.DS_Store
- Software for joint Bayesian nowcasting/Plots/pres_plot_es.png
- __MACOSX/Software for joint Bayesian nowcasting/Plots/._pres_plot_es.png
- Software for joint Bayesian nowcasting/Plots/pres_plot_casts.png
- __MACOSX/Software for joint Bayesian nowcasting/Plots/._pres_plot_casts.png
- Software for joint Bayesian nowcasting/Plots/pres_plot_mae.png
- __MACOSX/Software for joint Bayesian nowcasting/Plots/._pres_plot_mae.png
- Software for joint Bayesian nowcasting/Plots/example_preds_end.pdf
- __MACOSX/Software for joint Bayesian nowcasting/Plots/._example_preds_end.pdf
- Software for joint Bayesian nowcasting/Plots/Rplot.png
- __MACOSX/Software for joint Bayesian nowcasting/Plots/._Rplot.png
- Software for joint Bayesian nowcasting/Plots/mae_plot_scen.pdf
- __MACOSX/Software for joint Bayesian nowcasting/Plots/._mae_plot_scen.pdf
- Software for joint Bayesian nowcasting/Plots/brazil_map.pdf
- __MACOSX/Software for joint Bayesian nowcasting/Plots/._brazil_map.pdf
- Software for joint Bayesian nowcasting/Plots/example_preds_start.pdf
- __MACOSX/Software for joint Bayesian nowcasting/Plots/._example_preds_start.pdf
- Software for joint Bayesian nowcasting/Plots/mae_plot.pdf
- __MACOSX/Software for joint Bayesian nowcasting/Plots/._mae_plot.pdf
- Software for joint Bayesian nowcasting/Plots/example_preds.pdf
- __MACOSX/Software for joint Bayesian nowcasting/Plots/._example_preds.pdf
- Software for joint Bayesian nowcasting/Plots/pre_plot_mae.png
- __MACOSX/Software for joint Bayesian nowcasting/Plots/._pre_plot_mae.png
