# Supplementary material for: Joint Bayesian Nowcasting of Severe Acute Respiratory Illness and COVID‐19 Positives in Brazil
Source: Stat Med. 2026 Apr 17;45:e70529. doi: 10.1002/sim.70529 (PMC13090138; doi:10.1002/sim.70529)
Supplement: Supplementary file 1 — Data S1. [file SIM-45-0-s001.zip › Software for joint Bayesian nowcasting/nowcast_results.csv]

scenario	model	Mean absolute error_SARI	Mean absolute error_COVID	Mean CRPS_SARI	Mean CRPS_COVID	Root mean square error_SARI	Root mean square error_COVID	time_SARI	time_COVID
Minimal delay scenario	Joint model	57.3	26.5	42.8	20.3	130.2	99.7	7.5	7.5
Minimal delay scenario	Independent NB-GDMs	63.8	25	47.3	19.1	159.1	86.7	7.3	7.3
Minimal delay scenario	NobBS	81.1	39.5	60.3	30.6	233.6	186	8.6	8.6
Additional delay scenario	Joint model	58.7	32.1	43.6	25	134.9	137	7.2	7.2
Additional delay scenario	Independent NB-GDMs	64.8	31.3	48.1	23.9	165.3	113.1	7.2	7.2
Additional delay scenario	NobBS	80.9	52.9	60.3	41.5	232.9	256.5	8.7	8.7
