# Supplementary material for: Joint Bayesian Nowcasting of Severe Acute Respiratory Illness and COVID‐19 Positives in Brazil
Source: Stat Med. 2026 Apr 17;45:e70529. doi: 10.1002/sim.70529 (PMC13090138; doi:10.1002/sim.70529)
Supplement: Supplementary file 1 — Data S1. [file SIM-45-0-s001.zip › Software for joint Bayesian nowcasting/Run.R]

# Setup -------------------------------------------------------------------

# Load required packages.
library(data.table)
library(tidyverse)
library(reshape2)
library(coda)
library(nimble)     
library(doParallel)
library(lubridate)
library(formattable)
library(gtExtras)
library(grDevices)
library(gridExtra)
library(ggh4x)
library(NobBS)
library(furrr)
library(magrittr)
library(scales)
library(rnaturalearth)
library(rnaturalearthdata)
library(sf)
library(nowcaster)

# Define colour palettes for plotting.
gnbu_pal <- brewer_pal(palette="GnBu")(7)
rdpu_pal <- brewer_pal(palette="RdPu")(7)

# Process the OpenDataSUS data --------------------------------------------

# Read in data.
SARI_2021 <- read_delim("Data/INFLUD21-26-06-2025.csv", delim = ";",
                        escape_double = FALSE, trim_ws = TRUE)

SARI_2022 <- read_delim("Data/INFLUD22-26-06-2025.csv",delim = ";",
                        escape_double = FALSE, trim_ws = TRUE)

SARI_2023 <- read_delim("Data/INFLUD23-26-06-2025.csv", delim = ";",
                        escape_double = FALSE, trim_ws = TRUE)

SARI_2024 <- read_delim("Data/INFLUD24-26-06-2025.csv", delim = ";",
                        escape_double = FALSE, trim_ws = TRUE)

# Put dates in date format.

SARI_2021%<>%
  mutate(across(c(DT_NOTIFIC,DT_DIGITA,DT_SIN_PRI,DT_RES,DT_RES_AN,DT_PCR,DT_NASC,DT_COLETA),
                function(x)as.Date(x,format="%d/%m/%Y")))

SARI_2022%<>%
  mutate(across(c(DT_NOTIFIC,DT_DIGITA,DT_SIN_PRI,DT_RES,DT_RES_AN,DT_PCR,DT_NASC,DT_COLETA),
                function(x)as.Date(x,format="%d/%m/%Y")))

SARI_2023%<>%
  mutate(across(c(DT_NOTIFIC,DT_DIGITA,DT_SIN_PRI,DT_RES,DT_RES_AN,DT_PCR,DT_NASC,DT_COLETA),
                function(x)as.Date(x,format="%d/%m/%Y")))

SARI_2024%<>%
  mutate(across(c(DT_NOTIFIC,DT_DIGITA,DT_SIN_PRI,DT_RES,DT_RES_AN,DT_PCR,DT_NASC,DT_COLETA),
                function(x)as.Date(x,format="%d/%m/%Y")))

# Earliest date we have data for.
first_date<-min(SARI_2021$DT_SIN_PRI)

# Combine data for the four years.
delay_df_intermediate <- rbind(SARI_2021,SARI_2022,SARI_2023,SARI_2024)%>%{
  # Find positive PCR and antigen dates.
  .$pos_pcr_date <- NA
  .$pos_pcr_date[!is.na(.$PCR_SARS2)&.$PCR_SARS2==1] <- 
    .$DT_PCR[!is.na(.$PCR_SARS2)&.$PCR_SARS2==1]
  
  .$pos_an_date <- NA
  .$pos_an_date[!is.na(.$AN_SARS2)&.$AN_SARS2==1] <- 
    .$DT_RES_AN[!is.na(.$AN_SARS2)&.$AN_SARS2==1]
  .
}%>%filter(!is.na(SG_UF_NOT))%>%{
  # Identify first COVID positive date.
  mutate(.,first_pos=as.Date(pmin(pos_pcr_date,pos_an_date,na.rm=T), origin = "1970-01-01"),
         # Is the patient COVID positive in PCR or antigen?
         SARS2=pmax(AN_SARS2,PCR_SARS2,na.rm=T),
         # Define COVID test reporting date under minimal delay scenario.
         covid_report_date_1=as.Date(pmax(first_pos,DT_DIGITA,na.rm=T), origin = "1970-01-01"),
         # and under additional delay scenario.
         covid_report_date_2=as.Date(pmax(first_pos,DT_DIGITA,DT_ENCERRA,na.rm=T),
                                     origin = "1970-01-01"))
}

# Use the nowcaster package to go from patient-level data
# to count data.

delay_df <- delay_df_intermediate%>%
  {
    SARI_delays <- nowcaster::data.w_no_age(select(.,SG_UF_NOT,DT_SIN_PRI,DT_DIGITA),
                                            date_onset = DT_SIN_PRI,date_report = DT_DIGITA)%>%
      group_by(SG_UF_NOT,date_onset,Delay)%>%tally()%>%rename(SARI=n)
    COVID_delays_1 <- nowcaster::data.w_no_age(select(filter(.,SARS2==1),
                         SG_UF_NOT,DT_SIN_PRI,DT_DIGITA,covid_report_date_1),
                         date_onset = DT_SIN_PRI,date_report = covid_report_date_1)%>%
      group_by(SG_UF_NOT,date_onset,Delay)%>%tally()%>%rename(COVID_1=n)
    COVID_delays_2 <- nowcaster::data.w_no_age(select(filter(.,SARS2==1),
                          SG_UF_NOT,DT_SIN_PRI,DT_DIGITA,covid_report_date_2),
                          date_onset = DT_SIN_PRI,date_report = covid_report_date_2)%>%
      group_by(SG_UF_NOT,date_onset,Delay)%>%tally()%>%rename(COVID_2=n)
    full_join(SARI_delays,COVID_delays_1)%>%full_join(COVID_delays_2)
  }

# Complete with all possible dates and delays.
delay_df%<>%{
  left_join(expand_grid(SG_UF_NOT=unique(.$SG_UF_NOT),
                        date_onset=seq(min(.$date_onset),max(.$date_onset),by=7),
                        Delay=0:max(delay_df$Delay)),.)
}

# Change NA cases created by the above step to 0.
delay_df$SARI[is.na(delay_df$SARI)] <- 0
delay_df$COVID_1[is.na(delay_df$COVID_1)] <- 0
delay_df$COVID_2[is.na(delay_df$COVID_2)] <- 0

# Create time (t) and region (s) indices.
delay_df%<>%mutate(t=as.numeric(date_onset-min(date_onset))/7+1,
                          SG_UF_NOT=as.factor(SG_UF_NOT),
                          s=as.numeric(as.factor(SG_UF_NOT)))%>%
  rename(d=Delay)

# Order the data frame by region, delay, and then time.
delay_df%<>%arrange(s,d,t)

# Identify the earliest week in the data frame.
first_week <- min(delay_df$date_onset)


# Map of SARI delays and human development index --------------------------

# Compute median and IQR of SARI delays by federative unit.
SARI_delay_summary <- delay_df_intermediate%>%group_by(SG_UF_NOT)%>%
  summarise(`Median`=as.numeric(median(DT_DIGITA-DT_SIN_PRI)),
            `IQR`=as.numeric(IQR(DT_DIGITA-DT_SIN_PRI)))

# Load municipal human development index data at
# federative unit level.
IDHM <- readxl::read_excel("Data/IDHM_2021.xlsx")

# Load Brazil federative units map data at a lightweight resolution.
br_states <- ne_states(country = "brazil", returnclass = "sf")

# Join with SARI delay summary.
br_states%<>%left_join(SARI_delay_summary,by=c("postal"="SG_UF_NOT"))

# Join with HDI data.
br_states%<>%left_join(IDHM,by=c("name"="Territorialidade"))

# Correlation of HDI and median SARI delay.
cor(br_states$IDHM,br_states$Median)


## Some helper functions for plotting. ####

# Format numbers as integers (for plotting).
fmt_int <- function(x) formatC(x, format = "f", digits = 0)   # for days

# Format numbers to show only 3 decimal places and, if drop0 = TRUE, 
# remove a leading zero before the decimal point.
fmt_hdi <- function(x, drop0 = FALSE) {                     
  s <- formatC(x, format = "f", digits = 3)
  if (drop0) sub("^0\\.", ".", s) else s
}

# Bin and relabel with observed ranges per bin.
make_binned <- function(x, breaks, fmt = fmt_int) {
  bin <- cut(x, breaks = breaks, right = TRUE, include.lowest = TRUE,
             ordered_result = TRUE)                  # keep ordered factor
  # Summarise observed ranges per used bin.
  summ <- tibble(value = x, bin = bin) %>%
    filter(!is.na(bin)) %>%
    group_by(bin) %>%
    summarise(lo = min(value), hi = max(value), .groups = "drop") %>%
    mutate(label = if_else(lo == hi, fmt(lo), paste0(fmt(lo), "–", fmt(hi))))
  # Drop empty bins and replace level labels with observed ranges.
  bin <- fct_drop(bin)
  old_levels <- as.character(summ$bin)
  map_labels <- summ$label; names(map_labels) <- old_levels
  levels(bin) <- unname(map_labels[match(levels(bin), names(map_labels))])
  bin
}


## Bin the delay summaries and HDI ####

# Choose bin breaks.
median_breaks <- c(-Inf, 8, 10, 12, 15, 18, Inf)
iqr_breaks    <- c(-Inf, 10, 14, 18, 24, 36, Inf)
hdi_breaks    <- c(-Inf, 0.690, 0.700, 0.730, 0.760, 0.780, Inf)

# Build binned factors with dynamic observed range labels.
br_states_binned <- br_states %>%
  mutate(
    Median_bin = make_binned(Median, median_breaks, fmt = fmt_int),
    IQR_bin    = make_binned(IQR,    iqr_breaks,    fmt = fmt_int),
    HDI_bin    = make_binned(IDHM,    hdi_breaks, 
                             fmt = function(x) fmt_hdi(x, drop0 = TRUE))
  )

## Make the maps ####

# Municipal human development index map.
hdi_map <- ggplot(br_states_binned) +
  geom_sf(aes(fill = HDI_bin,colour=HDI_bin), size = 0.2) +
  coord_sf(datum = NA, expand = FALSE) +
  scale_fill_manual(
    values=gnbu_pal[2:7], drop = FALSE,
    na.value = "grey90",
    name = "Human development index"
  ) +
  scale_colour_manual(
    values=gnbu_pal[2:7], drop = FALSE,
    na.value = "grey90",
    name = "Human development index"
  ) +
  guides(fill = guide_legend(title.position = "top", nrow = 2,
                             override.aes = list(colour="grey10",linewidth=0.2)),
         colour = guide_legend(title.position = "top", nrow = 2)) +
  theme_minimal(base_size = 9) +
  theme(
    legend.position = "bottom",
    legend.key.height = unit(4, "mm"),
    legend.key.width  = unit(4, "mm"),
    legend.title  = element_text(size = 10),
    legend.justification = "left",   
  )

# Median SARI delay map.
median_map <- ggplot(br_states_binned) +
  geom_sf(aes(fill = Median_bin,colour=Median_bin), size = 0.2) +
  coord_sf(datum = NA, expand = FALSE) +
  scale_fill_manual(
    values=gnbu_pal[7:2], drop = FALSE,
    na.value = "grey90",
    name = "Median SARI reporting delay"
  ) +
  scale_colour_manual(
    values=gnbu_pal[7:2], drop = FALSE,
    na.value = "grey90",
    name = "Median SARI reporting delay"
  ) +
  guides(fill = guide_legend(title.position = "top", nrow = 2,
                             override.aes = list(colour="grey10",linewidth=0.2)),
         colour = guide_legend(title.position = "top", nrow = 2)) +
  theme_minimal(base_size = 9) +
  theme(
    legend.position = "bottom",
    legend.key.height = unit(4, "mm"),
    legend.key.width  = unit(4, "mm"),
    legend.title  = element_text(size = 10),
    legend.justification = "left",  
  )

# SARI delay interquartile range map.
iqr_map <- ggplot(br_states_binned) +
  geom_sf(aes(fill = IQR_bin,colour=IQR_bin), size = 0.2) +
  coord_sf(datum = NA, expand = FALSE) +
  scale_fill_manual(
    values=rdpu_pal[7:2], drop = FALSE,
    na.value = "grey90",
    name = "Interquartile range"
  ) +
  scale_colour_manual(
    values=rdpu_pal[7:2], drop = FALSE,
    na.value = "grey90",
    name = "Interquartile range"
  ) +
  guides(fill = guide_legend(title.position = "top", nrow = 2,
                             override.aes = list(colour="grey10",linewidth=0.2)),
         colour = guide_legend(title.position = "top", nrow = 2)) +
  theme_minimal(base_size = 9) +
  theme(
    legend.position = "bottom",
    legend.key.height = unit(4, "mm"),
    legend.key.width  = unit(4, "mm"),
    legend.title  = element_text(size = 10),
    legend.justification = "left",   
  )

# Save the maps as a pdf.
brazil_maps <- arrangeGrob(median_map, iqr_map,hdi_map, nrow = 1)
ggsave(brazil_maps,filename="Plots/brazil_map.pdf",width=180,height=75,units="mm")


# Exploratory analysis of cumulative proportions reported -----------------

# Compute the cumulative number of cases reported by delay.
explore_cumu <- delay_df%>%group_by(SG_UF_NOT)%>%
  group_modify(function(x,y){
    data.frame(SARI=cumsum(apply(matrix(x$SARI,nrow=length(unique(x$t)),
                                        ncol=length(unique(x$d))),2,sum)),
               COVID_1=cumsum(apply(matrix(x$COVID_1,nrow=length(unique(x$t)),
                                           ncol=length(unique(x$d))),2,sum)),
               COVID_2=cumsum(apply(matrix(x$COVID_2,nrow=length(unique(x$t)),
                                           ncol=length(unique(x$d))),2,sum)),
               d=unique(x$d))
  })

# Compute cumulative proportions for total cases across all weeks.
total_cumu_p_reported <- explore_cumu%>%group_by(d)%>%
  summarise(SARI=sum(SARI),COVID_1=sum(COVID_1),COVID_2=sum(COVID_2))%>%
  ungroup()
total_cumu_p_reported$SARI%<>%{./max(total_cumu_p_reported$SARI)}
total_cumu_p_reported$COVID_1%<>%{./max(total_cumu_p_reported$COVID_1)}
total_cumu_p_reported$COVID_2%<>%{./max(total_cumu_p_reported$COVID_2)}

# Proportion of cases reported within 20 weeks of delay.
total_cumu_p_reported%>%filter(d==20)

# Proportion of cases reported within 5 weeks out of those
# reported within 20 weeks.
total_cumu_p_reported%>%filter(d==5)/
  total_cumu_p_reported%>%filter(d==20)
  
# Number of COVID-positive cases based on final case classification.
sum(c(SARI_2021$CLASSI_FIN,SARI_2022$CLASSI_FIN,
      SARI_2023$CLASSI_FIN,SARI_2024$CLASSI_FIN)==5,na.rm=T)

# Number of COVID-positive cases based on a positive PCR
# or antigen test.
sum(explore_cumu$COVID_1[explore_cumu$d==max(explore_cumu$d)])

# Remove original year-specific data sets.
rm(SARI_2021,SARI_2022,SARI_2023,SARI_2024)
gc()

# Compute cumulative proportions of cases reported at each delay.
explore_cumu_p <- delay_df%>%group_by(SG_UF_NOT)%>%
  group_modify(function(x,y){
    data.frame(SARI=cumsum(apply(matrix(x$SARI,nrow=length(unique(x$t)),
                                        ncol=length(unique(x$d))),2,sum))/
                 sum(apply(matrix(x$SARI,nrow=length(unique(x$t)),
                                  ncol=length(unique(x$d))),2,sum)),
               COVID_1=cumsum(apply(matrix(x$COVID_1,nrow=length(unique(x$t)),
                                           ncol=length(unique(x$d))),2,sum))/
                 sum(apply(matrix(x$COVID_1,nrow=length(unique(x$t)),
                                  ncol=length(unique(x$d))),2,sum)),
               COVID_2=cumsum(apply(matrix(x$COVID_2,nrow=length(unique(x$t)),
                                           ncol=length(unique(x$d))),2,sum))/
                 sum(apply(matrix(x$COVID_2,nrow=length(unique(x$t)),
                                  ncol=length(unique(x$d))),2,sum)),
               d=unique(x$d))
  })

# Put in long format for plotting.
explore_cumu_p <- explore_cumu_p%>%
  pivot_longer(cols=c("SARI","COVID_1","COVID_2"),names_to = "disease",values_to = "cumu_p")

# Example cumulative proportions for Paraná and 4 weeks delay.
filter(explore_cumu_p,d==4,SG_UF_NOT=="PR")

## Plot example cumulative proportions for three federative units. ####

# Subset data for the three regions.
explore_cumu_subset <- explore_cumu_p%>%filter(SG_UF_NOT%in%c("PR","MG","CE"))%>%
  mutate(region=case_match(SG_UF_NOT,"PR"~"Paraná","MG"~"Minas Gerais","CE"~"Ceará"),
         disease=factor(case_match(disease,
                                   "COVID_1"~"COVID-positive SARI\n(minimal delay scenario)",
                            "COVID_2"~"COVID-positive SARI\n(additional delay scenario)",
                            "SARI"~"Severe acute respiratory illness"),
                        levels=c("Severe acute respiratory illness",
                                 "COVID-positive SARI\n(minimal delay scenario)",
                                 "COVID-positive SARI\n(additional delay scenario)")))

# Plot the cumulative proportions.
cumu_explore_plot <- ggplot(explore_cumu_subset %>% filter(d <= 8),
                            aes(x = d, y = cumu_p, colour = disease, shape = disease)) +
  facet_wrap(~region) +
  geom_line()+
  geom_point()+
  scale_x_continuous(breaks = seq(0, 8, by = 2)) +
  scale_colour_manual(values = gnbu_pal[c(2,4,6)]) +
  labs(x = "Delay (weeks)",
       y = "Cumulative proportion\nof cases reported",
       colour = NULL, shape = NULL) +
  scale_y_continuous(labels = scales::label_percent()) +
  theme_minimal(base_size = 9)+
  theme(
    strip.text  = element_text(size = 10), # facet titles
    legend.text = element_text(size = 8),
  )+
  guides(
    colour = guide_legend(byrow = TRUE, keyheight = grid::unit(8, "mm")),
    shape  = guide_legend(byrow = TRUE, keyheight = grid::unit(8, "mm"))
    )
ggsave(cumu_explore_plot,file="Plots/cumu_explore_plot.pdf",
       width=180,height=50,units="mm")


# Rolling prediction experiment -------------------------------------------

# Number of weeks in final data frame.
N <- max(delay_df$t)

# Spatial names (federal_units) and number of regions (S).
federal_units <- sort(unique(delay_df$SG_UF_NOT))
S <- length(federal_units)

# Moving window size (weeks).
W <- 52

# Set D_max - maximum delay we will consider. 
D_max <- 20

# Set D - number of delays we explicitly model. 
D <- 6

# Number of weeks to forecast.
forecast <- 6

# Arrange the counts as arrays/matrices for modelling.

# SARI partial counts and totals.
z_full <- array(filter(delay_df,d<=D_max)$SARI,dim=c(N,D_max+1,S))
y_full <- apply(z_full,c(1,3),sum)

# COVID counts under minimal delay scenario.
c_full_1 <- array(filter(delay_df,d<=D_max)$COVID_1,dim=c(N,D_max+1,S))
x_full_1 <- apply(c_full_1,c(1,3),sum)

# COVID counts under additional delay scenario.
c_full_2 <- array(filter(delay_df,d<=D_max)$COVID_2,dim=c(N,D_max+1,S))
x_full_2 <- apply(c_full_2,c(1,3),sum)

# Data frame format of the original observed
# SARI and COVID totals (reported within D_max weeks).
original_totals_df <- rbind(delay_df%>%
                              filter(d<=D_max)%>%
                              group_by(SG_UF_NOT,s,t,date_onset)%>%
                              summarise(SARI=sum(SARI),COVID=sum(COVID_1))%>%
                              pivot_longer(cols=c("SARI","COVID"),
                                           names_to = "type",values_to = "original")%>%
                              mutate(scenario="Minimal delay scenario"),
                            delay_df%>%
                              filter(d<=D_max)%>%
                              group_by(SG_UF_NOT,s,t,date_onset)%>%
                              summarise(SARI=sum(SARI),COVID=sum(COVID_2))%>%
                              pivot_longer(cols=c("SARI","COVID"),
                                           names_to = "type",values_to = "original")%>%
                              mutate(scenario="Additional delay scenario"))

## Set up the experiment ####

# Sequence of nowcast week indices and dates (T_now)
# for the rolling prediction experiment.
Nowcast_list <- floor(seq(from=W, to=N-D_max, length=20))
Nowcast_dates <- as.Date(first_week+(Nowcast_list-1)*7)

# Number of available computer cores.
n_cores<-min(detectCores(),length(Nowcast_list))

# Make the cluster for parallel computing.
this_cluster <- makeCluster(n_cores)

# Load in the model run functions.
source("Models/joint_model.R")
source("Models/independent_nb_gdms.R")
source("Models/nobbs_model.R")

# Load in CRPS and energy score functions.
source("Functions/CRPS_functions.R")

# Export some required functions and objects to the clusters.
clusterExport(cl=this_cluster,c("crps_from_samples","crps_mv_from_samples","W",
                                "original_totals_df","forecast","S"))


## Run the models ####

# MCMC settings.

# Number of chains.
n_chains <- 2
# Number of iterations.
n_iter <- 70000
# Burn-in.
n_burn <- 20000
# Thinning interval.
n_thin <- 20

### Run the joint model under each scenario ####

# Minimal delay scenario.
joint_time <- system.time({
  joint_samples <- parLapply(cl=this_cluster,1:length(Nowcast_list), 
                             joint_model_function,
                             z_full,
                             c_full_1,
                             Nowcast_list=Nowcast_list,
                             W=W,
                             forecast=forecast,
                             S=S,
                             D=D,
                             D_max=D_max,
                             n_iter=n_iter,
                             n_burn=n_burn,
                             n_thin=n_thin,
                             n_chains=n_chains)  
})
save(joint_samples,joint_time,file='Samples/joint_samples.RData')

# Additional delay scenario.
joint_time_2 <- system.time({
  joint_samples_2 <- parLapply(cl=this_cluster,1:length(Nowcast_list), 
                               joint_model_function,
                               z_full,
                               c_full_2,
                               Nowcast_list=Nowcast_list,
                               W=W,
                               forecast=forecast,
                               S=S,
                               D=D,
                               D_max=D_max,
                               n_iter=n_iter,
                               n_burn=n_burn,
                               n_thin=n_thin,
                               n_chains=n_chains)  
})
save(joint_samples_2,joint_time_2,file='Samples/joint_samples_2.RData')

### Run the independent NB-GDMs under each scenario ####

# Minimal delay scenario.
independent_time <- system.time({
  independent_samples <- parLapply(cl=this_cluster,1:length(Nowcast_list), 
                             independent_model_function,
                             z_full,
                             c_full_1,
                             Nowcast_list=Nowcast_list,
                             W=W,
                             forecast=forecast,
                             S=S,
                             D=D,
                             D_max=D_max,
                             n_iter=n_iter,
                             n_burn=n_burn,
                             n_thin=n_thin,
                             n_chains=n_chains)  
})
save(independent_samples,independent_time,file='Samples/independent_nb_gdm_samples.RData')

# Additional delay scenario.
independent_time_2 <- system.time({
  independent_samples_2 <- parLapply(cl=this_cluster,1:length(Nowcast_list), 
                                     independent_model_function,
                                     z_full,
                                     c_full_2,
                                     Nowcast_list=Nowcast_list,
                                     W=W,
                                     forecast=forecast,
                                     S=S,
                                     D=D,
                                     D_max=D_max,
                                     n_iter=n_iter,
                                     n_burn=n_burn,
                                     n_thin=n_thin,
                                     n_chains=n_chains)  
})
save(independent_samples_2,independent_time_2,
     file='Samples/independent_nb_gdm_samples_2.RData')

### Run the NobBS model under each scenario ####

# Refresh the cluster.
stopCluster(this_cluster)
this_cluster <- makeCluster(n_cores)

# Export some required functions and objects to the clusters.
clusterExport(cl=this_cluster,c("crps_from_samples","crps_mv_from_samples","W",
                                "original_totals_df","forecast","S"))

# Minimal delay scenario.
nobbs_time <- system.time({
  nobbs_y_x_samples <- parLapply(cl=this_cluster,1:length(Nowcast_list),
                                   nobbs_model_function,
                                   z_full,
                                   c_full_1,
                                   Nowcast_list=Nowcast_list,
                                   Nowcast_dates=Nowcast_dates,
                                   forecast=forecast,
                                   n_chains=n_chains,
                                   W=W,
                                   S=S,
                                   D=D,
                                   D_max=D_max,
                                   scenario="Minimal delay scenario")
})

save(nobbs_y_x_samples,nobbs_time,file='Samples/nobbs_samples.RData')

# Extract predictions.
nobbs_y_x_estimates <- lapply(nobbs_y_x_samples, `[[`, "nobbs_results")%>%
  do.call("rbind",.)

# Extract MCMC samples.

# SARI.
nobbs_y_x_params.z <- lapply(nobbs_y_x_samples, `[[`, "samples.z")
# COVID.
nobbs_y_x_params.c <- lapply(nobbs_y_x_samples, `[[`, "samples.c") 


# Additional delay scenario.
nobbs_time_2 <- system.time({
  nobbs_y_x_samples_2 <- parLapply(cl=this_cluster,1:length(Nowcast_list),
                                     nobbs_model_function,
                                   z_full,
                                   c_full_2,
                                   Nowcast_list=Nowcast_list,
                                   Nowcast_dates=Nowcast_dates,
                                   forecast=forecast,
                                   n_chains=n_chains,
                                   W=W,
                                   S=S,
                                   D=D,
                                   D_max=D_max,
                                  scenario="Additional delay scenario")
})

save(nobbs_y_x_samples_2,nobbs_time_2,file='Samples/nobbs_samples_2.RData')

# Extract predictions.
nobbs_y_x_estimates_2 <- lapply(nobbs_y_x_samples_2, `[[`, "nobbs_results")%>%
  do.call("rbind",.)

# Extract MCMC samples.

# SARI.
nobbs_y_x_params_2.z <- lapply(nobbs_y_x_samples_2, `[[`, "samples.z") 

# COVID.
nobbs_y_x_params_2.c <- lapply(nobbs_y_x_samples_2, `[[`, "samples.c") 


## Check MCMC convergence ####

# Check proportion of potential scale reduction factor (PSRF)
# values under 1.05 and 1.20 for each model and scenario.

# Function to check convergence of alpha, and beta from the
# NobBS models.
convergence_check_fun_nobbs <- function(X,S){
  library(coda)
  psrf_list <- list()
  for(s in 1:S){
    psrf_list[[s]] <- sapply(colnames(X[[s]][[1]])[grepl("^alpha|beta",colnames(X[[s]][[1]]))],function(j){
      gelman.diag(X[[s]][,j],autoburnin = FALSE,transform = TRUE)$psrf[1]}
    )
    psrf_list[[s]] <- psrf_list[[s]][!is.na(psrf_list[[s]])&!is.infinite(psrf_list[[s]])]
  }
  do.call("c",psrf_list)
}

# Refresh the cluster.
stopCluster(this_cluster)
this_cluster <- makeCluster(n_cores)

# Minimal delay scenario.

# SARI 
NobBS_psrf_list.z <- parLapply(cl=this_cluster,nobbs_y_x_params.z,convergence_check_fun_nobbs, S=S)
# COVID
NobBS_psrf_list.c <- parLapply(cl=this_cluster,nobbs_y_x_params.c,convergence_check_fun_nobbs, S=S)

mean(c(do.call("c",NobBS_psrf_list.c),do.call("c",NobBS_psrf_list.z))<=1.05)
mean(c(do.call("c",NobBS_psrf_list.c),do.call("c",NobBS_psrf_list.z))<=1.20)

# Additional delay scenario.

# SARI 
NobBS_psrf_list_2.z <- parLapply(cl=this_cluster,nobbs_y_x_params_2.z,convergence_check_fun_nobbs,S=S)
# COVID
NobBS_psrf_list_2.c <- parLapply(cl=this_cluster,nobbs_y_x_params_2.c,convergence_check_fun_nobbs,S=S)

mean(c(do.call("c",NobBS_psrf_list_2.z),do.call("c",NobBS_psrf_list_2.c))<=1.05)
mean(c(do.call("c",NobBS_psrf_list_2.z),do.call("c",NobBS_psrf_list_2.c))<=1.20)

# Check convergence across all NobBS models.

mean(c(do.call("c",NobBS_psrf_list.c),do.call("c",NobBS_psrf_list.z),
       do.call("c",NobBS_psrf_list_2.z),do.call("c",NobBS_psrf_list_2.c))<=1.05)
mean(c(do.call("c",NobBS_psrf_list.c),do.call("c",NobBS_psrf_list.z),
       do.call("c",NobBS_psrf_list_2.z),do.call("c",NobBS_psrf_list_2.c))<=1.20)

# Function to check convergence of lambda, mu, x, y from the
# GDM models.
convergence_check_fun <- function(X){
  library(coda)
  psrf_list <- list()
  for(s in 1:S){
    psrf_list[[s]] <- sapply(colnames(X[[s]][[1]])[grepl("^lambda|^mu|x|y",colnames(X[[s]][[1]]))],function(j){
      gelman.diag(X[[s]][,j],autoburnin = FALSE,transform = TRUE)$psrf[1]}
    )
    psrf_list[[s]] <- psrf_list[[s]][!is.na(psrf_list[[s]])&!is.infinite(psrf_list[[s]])]
  }
  do.call("c",psrf_list)
}

joint_psrf_list <- parLapply(cl=this_cluster,joint_samples,convergence_check_fun)

mean(do.call("c",joint_psrf_list)<=1.05)
mean(do.call("c",joint_psrf_list)<=1.20)

joint_psrf_list_2 <- parLapply(cl=this_cluster,joint_samples_2,
                               convergence_check_fun)

mean(do.call("c",joint_psrf_list_2)<=1.05)
mean(do.call("c",joint_psrf_list_2)<=1.20)

independent_psrf_list <- parLapply(cl=this_cluster,independent_samples,
                                   convergence_check_fun)

mean(do.call("c",independent_psrf_list)<=1.05)
mean(do.call("c",independent_psrf_list)<=1.20)

independent_psrf_list_2 <- parLapply(cl=this_cluster,independent_samples_2,
                                     convergence_check_fun)

mean(do.call("c",independent_psrf_list_2)<=1.05)
mean(do.call("c",independent_psrf_list_2)<=1.20)

# Check convergence across all GDM models.

mean(do.call("c",c(joint_psrf_list,joint_psrf_list_2,independent_psrf_list,independent_psrf_list_2))<=1.05)
mean(do.call("c",c(joint_psrf_list,joint_psrf_list_2,independent_psrf_list,independent_psrf_list_2))<=1.20)

# Refresh the cluster.
stopCluster(this_cluster)
this_cluster <- makeCluster(n_cores)

# Export some required functions and objects to the clusters.
clusterExport(cl=this_cluster,c("crps_from_samples","crps_mv_from_samples","W",
                                "original_totals_df","forecast","S"))

## Prediction ####

# Extract/generate predictions from the joint models.
joint_y_x_preds <- lapply(joint_samples,joint_pred_function)
for(i in 1:length(Nowcast_list)) joint_y_x_preds[[i]]$C <- Nowcast_list[i]

joint_y_x_preds_2 <- parLapply(cl=this_cluster,joint_samples_2,joint_pred_function)
for(i in 1:length(Nowcast_list)) joint_y_x_preds_2[[i]]$C <- Nowcast_list[i]

# Extract/generate predictions from the independent NB-GDMs.
independent_y_x_preds <- parLapply(cl=this_cluster,independent_samples,
                                   independent_pred_function)
for(i in 1:length(Nowcast_list)) independent_y_x_preds[[i]]$C <- Nowcast_list[i]

independent_y_x_preds_2 <- parLapply(cl=this_cluster,independent_samples_2,
                                     independent_pred_function)
for(i in 1:length(Nowcast_list)) independent_y_x_preds_2[[i]]$C <- Nowcast_list[i]

# Refresh the cluster.
stopCluster(this_cluster)
this_cluster <- makeCluster(n_cores)

# Export some required functions and objects to the clusters.
clusterExport(cl=this_cluster,c("crps_from_samples","crps_mv_from_samples","W",
                                "original_totals_df","forecast","S"))


# Experiment results ------------------------------------------------------

# Function to compute posterior predictive summaries
# and CRPS for the joint and independent models.
y_x_quantiles_fun <- function(X,scenario){
  library(tidyverse)
  y_quantiles <- X$y%>%
    reshape2::melt()%>%rename(sample=Var1,t=Var2,s=Var3)%>%
    group_by(sample)%>%
    mutate(C=X$C,ptd=rep((1-W):forecast,S),t=C+ptd,type="SARI",scenario=scenario)%>%
    left_join(select(filter(original_totals_df,type=="SARI"),t,s,type,
                     original,scenario,SG_UF_NOT),
              by=join_by(t, s, type, scenario))%>%
    group_by(C,type,ptd,t,s,scenario)%>%
    summarise(lower=quantile(value,0.025),median=median(value),upper=quantile(value,0.975),
              original=mean(original),crps=crps_from_samples(value,mean(original)))

  x_quantiles <- X$x%>%
    reshape2::melt()%>%rename(sample=Var1,t=Var2,s=Var3)%>%
    group_by(sample)%>%
    mutate(C=X$C,ptd=rep((1-W):forecast,S),t=C+ptd,type="COVID",scenario=scenario)%>%
    left_join(select(filter(original_totals_df,type=="COVID"),t,s,type,
                     original,scenario,SG_UF_NOT),
              by=join_by(t, s, type, scenario))%>%
    group_by(C,type,ptd,t,s,scenario)%>%
    summarise(lower=quantile(value,0.025),median=median(value),upper=quantile(value,0.975),
              original=mean(original),crps=crps_from_samples(value,mean(original)))
  
  return(rbind(y_quantiles,x_quantiles))
}
clusterExport(this_cluster,"y_x_quantiles_fun")

# Compute posterior predictive quantiles and CRPS for each model
# and scenario.

# Joint models.
joint_y_x_pred_quantiles_df <- parLapply(cl=this_cluster,joint_y_x_preds,
                           function(X)y_x_quantiles_fun(X,"Minimal delay scenario"))%>%
  do.call("rbind",.)%>%mutate(model="Joint model")

joint_y_x_pred_quantiles_df_2 <- parLapply(cl=this_cluster,joint_y_x_preds_2,
                           function(X)y_x_quantiles_fun(X,"Additional delay scenario"))%>%
  do.call("rbind",.)%>%mutate(model="Joint model")

# Independent NB-GDMs.
independent_y_x_pred_quantiles_df <- parLapply(cl=this_cluster,independent_y_x_preds,
                            function(X)y_x_quantiles_fun(X,"Minimal delay scenario"))%>%
  do.call("rbind",.)%>%mutate(model="Independent NB-GDMs")

independent_y_x_pred_quantiles_df_2 <- parLapply(cl=this_cluster,independent_y_x_preds_2,
                            function(X)y_x_quantiles_fun(X,"Additional delay scenario"))%>%
  do.call("rbind",.)%>%mutate(model="Independent NB-GDMs")

# NobBS models (summaries and CRPS already computed).

nobbs_pred_quantiles_df <- nobbs_y_x_estimates%>%
  mutate(model="NobBS")%>%
  select(t,s,lower,median,upper,C,ptd,type,model,crps,scenario)

nobbs_pred_quantiles_df_2 <- nobbs_y_x_estimates_2%>%
  mutate(model="NobBS")%>%
  select(t,s,lower,median,upper,C,ptd,type,model,crps,scenario)

# Combine all summaries together.
y_x_pred_quantiles_df <- rbind(joint_y_x_pred_quantiles_df,
                               independent_y_x_pred_quantiles_df,
                               nobbs_pred_quantiles_df%>%mutate(),
                               joint_y_x_pred_quantiles_df_2,
                               independent_y_x_pred_quantiles_df_2,
                               nobbs_pred_quantiles_df_2)%>%
  mutate(scenario=factor(scenario,levels=c("Minimal delay scenario","Additional delay scenario")))

# Join with original SARI and COVID totals data frame.
y_x_pred_quantiles_df%<>%select(-original)%>%left_join(original_totals_df)


## Compute performance metrics ####

y_x_pred_summary <- y_x_pred_quantiles_df%>%group_by(ptd,type,model,scenario)%>%
  summarise(`Mean absolute error`=mean(abs(median-original)),
            `Root mean square error`=sqrt(mean((median-original)^2)),
            `Mean CRPS`=mean(crps))

# Join with computation times.
run_times <- data.frame(time=c(joint_time[3],joint_time_2[3],
                               independent_time[3],independent_time_2[3],
                               nobbs_time[3],nobbs_time_2[3]),
                        model=c(rep("Joint model",2),rep("Independent NB-GDMs",2),
                                rep("NobBS",2)),
                        scenario=rep(c("Minimal delay scenario",
                                       "Additional delay scenario"),3))%>%
  mutate(time=time/(length(Nowcast_list)*60))

y_x_pred_summary%<>%left_join(run_times)

# Output nowcast results.

nowcast_results <- filter(y_x_pred_summary,ptd==0)%>%arrange(scenario,type,model)%>%
  mutate(`Mean absolute error`=round(`Mean absolute error`,1),
         `Root mean square error`=round(`Root mean square error`,1),
         `Mean CRPS`=round(`Mean CRPS`,1),
         time=round(time,1))%>%
  ungroup()%>%
  select(scenario,type,model,`Mean absolute error`,`Mean CRPS`,`Root mean square error`,time)%>%
  mutate(scenario=factor(scenario,levels=c("Minimal delay scenario","Additional delay scenario")),
         model=factor(model,levels=c("Joint model","Independent NB-GDMs","NobBS")),
         type=factor(type,levels=c("SARI","COVID")))%>%
  arrange(scenario,type,model)

write_excel_csv(nowcast_results%>%
                  pivot_wider(names_from = "type",
                              values_from=c("Mean absolute error","Mean CRPS",
                                            "Root mean square error","time")),
                file="nowcast_results.csv")

# Global performance metrics.
y_x_pred_quantiles_df%>%group_by(ptd,model)%>%
  summarise(`Mean absolute error`=mean(abs(median-original)),
            `Root mean square error`=sqrt(mean((median-original)^2)),
            `Mean CRPS`=mean(crps))%>%filter(ptd==0)

## Mean absolute error plot ####
mae_plot <- ggplot(y_x_pred_summary%>%filter(ptd>=-4,ptd<=4)%>%
           mutate(type=factor(case_match(type,"COVID"~"COVID-positive SARI",
                                            "SARI"~"Severe acute respiratory illness"),
                              levels=c("Severe acute respiratory illness","COVID-positive SARI")),
                  scenario=factor(scenario,levels=c("Minimal delay scenario",
                                                    "Additional delay scenario")),
                  model=factor(model,levels=c("Joint model","Independent NB-GDMs","NobBS")))%>%
           filter(scenario=="Minimal delay scenario"),
         aes(x=ptd,y=`Mean absolute error`,colour=model,shape=model))+
    facet_grid(~type,scales="free")+
    scale_colour_manual(values = rdpu_pal[c(2,4,6)]) +
    scale_shape_manual(values=c(16,15,17))+
    geom_vline(xintercept = 0,linetype=2)+
    geom_line()+
    geom_point()+
    theme_minimal(base_size = 9)+
    theme(
      strip.text  = element_text(size = 10), # facet titles
      legend.text = element_text(size = 8),
    )+
    labs(x="Prediction horizon (weeks)",y="Mean absolute error",colour=NULL,shape=NULL)
ggsave(mae_plot,file="Plots/mae_plot.pdf",width=180,height=60,units = "mm")

## Example nowcasts/forecast for Sao Paolo ####

# Compute the cumulative number of cases reported after each delay in Sao Paolo.
example_reported_so_far <- rbind(melt(apply(z_full[,,filter(original_totals_df,SG_UF_NOT=="SP")$s[1]],1,cumsum))%>%
                                   rename(t=Var2,d=Var1,reported=value)%>%mutate(type="SARI",d=d-1),
                                 melt(apply(c_full_1[,,filter(original_totals_df,SG_UF_NOT=="SP")$s[1]],1,cumsum))%>%
                                   rename(t=Var2,d=Var1,reported=value)%>%mutate(type="COVID",d=d-1))

# Compute the number reported so far on each onset date, for each nowcast date.
example_reported_so_far <- rbind(example_reported_so_far%>%
                                   mutate(C=Nowcast_list[2],d2=C-t)%>%filter(d==d2),
                                 example_reported_so_far%>%
                                   mutate(C=Nowcast_list[4],d2=C-t)%>%filter(d==d2),
                                 example_reported_so_far%>%
                                   mutate(C=Nowcast_list[6],d2=C-t)%>%filter(d==d2),
                                 example_reported_so_far%>%
                                   mutate(C=Nowcast_list[8],d2=C-t)%>%filter(d==d2))%>%
  filter(d<=8)

example_data <- y_x_pred_quantiles_df%>%
  filter(C%in%Nowcast_list[c(2,4,6,8)],SG_UF_NOT=="SP",ptd>=-10,ptd<=4,
         model%in%c("Joint model","NobBS"),scenario=="Minimal delay scenario")%>%
  left_join(example_reported_so_far)%>%
  mutate(type=factor(case_match(type,"COVID"~"COVID-positive SARI",
                                "SARI"~"Severe acute respiratory illness in São Paulo"),
                     levels=c("Severe acute respiratory illness in São Paulo",
                              "COVID-positive SARI")))

example_pred_plot <- ggplot(filter(example_data,ptd>=-8))+
  facet_wrap(~type, scales = "free",nrow=2)+  
  geom_vline(aes(xintercept=unique(delay_df$date_onset)[C]),linetype=2)+
  geom_line(data=example_data,aes(x=date_onset,reported,group=C),
            colour="grey60",linetype=2)+
  geom_point(data=original_totals_df%>%
               filter(SG_UF_NOT=="SP",date_onset%in%example_data$date_onset,
                      scenario=="Minimal delay scenario")%>%
               mutate(type=factor(case_match(type,"COVID"~"COVID-positive SARI",
                                             "SARI"~"Severe acute respiratory illness in São Paulo"),
                                  levels=c("Severe acute respiratory illness in São Paulo",
                                           "COVID-positive SARI"))),aes(x=date_onset,y=original),
             colour="grey60")+
  geom_ribbon(data=filter(example_data,model=="NobBS",ptd>=-8),
              aes(x=date_onset,ymin=lower,ymax=upper,fill=model,group=interaction(model,C)),alpha=0.5)+
  geom_ribbon(data=filter(example_data,model=="Joint model",ptd>=-8),
              aes(x=date_onset,ymin=lower,ymax=upper,fill=model,group=interaction(model,C)),alpha=0.5)+
  geom_line(aes(x=date_onset,y=median,colour=model,group=interaction(model,C)))+
  geom_point(aes(x=date_onset,y=median,colour=model,group=interaction(model,C),shape=model))+
  scale_fill_manual(values=rdpu_pal[c(2,6)])+
  scale_colour_manual(values=rdpu_pal[c(2,6)])+
  theme_minimal(base_size = 9)+
  theme(
    strip.text  = element_text(size = 10), # facet titles
    legend.text = element_text(size = 8),
  )+
  labs(x="Week of symptom onset",y="Number of cases",colour=NULL,shape=NULL,fill=NULL)
ggsave(example_pred_plot,file="Plots/example_preds.pdf",width=180,height=90,units = "mm")


## Compute performance metrics by region ####

pred_summary_by_region <- y_x_pred_quantiles_df%>%
  group_by(ptd,type,model,SG_UF_NOT,scenario)%>%
  summarise(`Mean absolute error`=mean(abs(median-original)),
            `Root mean square error`=sqrt(mean((median-original)^2)),
            `Mean CRPS`=mean(crps),
            original=mean(original))

# Compute mean absolute error relative to NobBS.
rel_mae_by_region <- pred_summary_by_region%>%filter(ptd==0)%>%
  select(SG_UF_NOT,ptd,scenario,type,model,original,`Mean absolute error`)%>%
  pivot_wider(names_from=model,values_from=`Mean absolute error`)%>%
  mutate(type=factor(case_match(type,"COVID"~"COVID-positive SARI",
                           "SARI"~"Severe acute respiratory\nillness"),
                     levels=c("Severe acute respiratory\nillness","COVID-positive SARI")),
         scenario=factor(scenario,levels=c("Minimal delay scenario","Additional delay scenario")))

# Plot of relative mean absolute error by mean number of cases.
rel_mae_plot <- ggplot(rel_mae_by_region,aes(x=original,y=`Joint model`/`NobBS`,
                colour=type))+
  facet_wrap(~scenario)+
  geom_hline(yintercept=1,linetype=2)+
  geom_smooth(method="lm",linewidth=0.5)+
  geom_point(size=1)+
  scale_x_log10()+
  labs(x="Mean number of cases",y="MAE relative to NobBS",
       colour=NULL)+
  scale_colour_manual(values = gnbu_pal[c(2,6)]) +
  theme_minimal(base_size = 9)+
  theme(
    strip.text  = element_text(size = 10), # facet titles
    legend.text = element_text(size = 8),
  )+
  guides(
    colour = guide_legend(byrow = TRUE, keyheight = grid::unit(8, "mm")),
    shape  = guide_legend(byrow = TRUE, keyheight = grid::unit(8, "mm"))
  )
ggsave(rel_mae_plot,file="Plots/rel_mae.pdf",width=180,height = 60,units = "mm")


## Compute energy score ####

# Refresh the cluster.
stopCluster(this_cluster)
this_cluster <- makeCluster(n_cores)
gc()

# Export some required functions and objects to the clusters.
clusterExport(cl=this_cluster,c("crps_from_samples","crps_mv_from_samples","W",
                                "original_totals_df","forecast","S"))

# Function to compute energy score.
mv_crps_fun <- function(X,scenario){
  library(tidyverse)
  y_samples <- X$y%>%
    reshape2::melt()%>%rename(sample=Var1,t=Var2,s=Var3)%>%
    group_by(sample)%>%
    mutate(C=X$C,ptd=rep((1-W):forecast,S),t=C+ptd,type="SARI",scenario=scenario)%>%
    left_join(select(filter(original_totals_df,type=="SARI"),t,s,type,original,scenario,SG_UF_NOT),
              by=join_by(t, s, type, scenario))
  x_samples <- X$x%>%
    reshape2::melt()%>%rename(sample=Var1,t=Var2,s=Var3)%>%
    group_by(sample)%>%
    mutate(C=X$C,ptd=rep((1-W):forecast,S),t=C+ptd,type="COVID",scenario=scenario)%>%
    left_join(select(filter(original_totals_df,type=="COVID"),t,s,type,original,scenario,SG_UF_NOT),
              by=join_by(t, s, type, scenario))
  y_x_samples <- rbind(y_samples,x_samples)
  y_x_mv_crps <- y_x_samples%>%
    filter(ptd>=-4,ptd<=4)%>%
    group_by(C,ptd,t,s,scenario)%>%
    group_modify(function(u,v){
      return(data.frame(es=crps_mv_from_samples(matrix(u$value,ncol=2),c(u$original[u$type=="SARI"][1],u$original[u$type=="COVID"][1]))))
    })
  return(y_x_mv_crps)
}
clusterExport(this_cluster,"mv_crps_fun")

# Compute energy score for both models and scenarios.

# Joint models.
joint_energy_score <- parLapply(cl=this_cluster,joint_y_x_preds,
                                function(X)mv_crps_fun(X,"Minimal delay scenario"))%>%
  do.call("rbind",.)%>%mutate(model="Joint model")

joint_energy_score_2 <- parLapply(cl=this_cluster,joint_y_x_preds_2,
                                  function(X)mv_crps_fun(X,"Additional delay scenario"))%>%
  do.call("rbind",.)%>%mutate(model="Joint model")

# Independent NB-GDMs.
independent_energy_score <- parLapply(cl=this_cluster,independent_y_x_preds,
                                      function(X)mv_crps_fun(X,"Minimal delay scenario"))%>%
  do.call("rbind",.)%>%mutate(model="Independent NB-GDMs")

independent_energy_score_2 <- parLapply(cl=this_cluster,independent_y_x_preds_2,
                                        function(X)mv_crps_fun(X,"Additional delay scenario"))%>%
  do.call("rbind",.)%>%mutate(model="Independent NB-GDMs")

# Combine all energy scores together.
energy_scores <- rbind(joint_energy_score,independent_energy_score,
                       joint_energy_score_2,independent_energy_score_2)

# Compute mean energy score by model and scenario.
energy_scores_summary <- energy_scores%>%group_by(model,scenario,ptd)%>%
  summarise(mean_ES=mean(es))

# Plot of energy score.
es_plot <- ggplot(energy_scores_summary%>%
                    mutate(scenario=factor(scenario,levels=c("Minimal delay scenario","Additional delay scenario")),
                           model=factor(model,levels=c("Joint model","Independent NB-GDMs"))),
                  aes(x=ptd,y=mean_ES,colour=model,shape=model))+
  facet_grid(~scenario,scales="free")+
  scale_colour_manual(values = rdpu_pal[c(2,4,6)]) +
  scale_shape_manual(values=c(16,15,17))+
  geom_vline(xintercept = 0,linetype=2)+
  geom_line()+
  geom_point()+
  theme_minimal(base_size = 9)+
  theme(
    strip.text  = element_text(size = 10), # facet titles
    legend.text = element_text(size = 8),
  )+
  labs(x="Prediction horizon (weeks)",y="Mean energy score",colour=NULL,shape=NULL)
ggsave(es_plot,file="Plots/es_plot.pdf",width=180,height=60,units = "mm")

stopCluster(this_cluster)
