# Supplementary material for: Joint Bayesian Nowcasting of Severe Acute Respiratory Illness and COVID‐19 Positives in Brazil
Source: Stat Med. 2026 Apr 17;45:e70529. doi: 10.1002/sim.70529 (PMC13090138; doi:10.1002/sim.70529)
Supplement: Supplementary file 1 — Data S1. [file SIM-45-0-s001.zip › Software for joint Bayesian nowcasting/Models/nobbs_model.R]

# Function to run the NobBS models.
nobbs_model_function <- function(X, z_full, c_full, Nowcast_list, Nowcast_dates, forecast, n_chains, W, S, D, D_max, scenario){
  
  # Load libraries.
  library(NobBS)
  library(tidyr)
  library(tidyverse)
  library(abind)
  library(rjags)
  
  # Load the modified NobBS model code.
  source("Functions/NobBS_function.R")
  
  # Current nowcast date.
  t_now <- Nowcast_list[X]
  
  # Nowcast date plus forecast.
  N <- W+forecast

  # Remove SARI data that are not reported by the nowcast date.
  z <- z_full[(1+t_now-W):(t_now+forecast),,1:S]
  censored_z <- z
  for(s in 1:S){
    censored_z[,,s][outer(1:dim(z[,,s])[1], 0:(dim(z[,,s])[2]-1), FUN = "+") > W] <- NA
  }
  
  # Put in a data frame format.
  censored_z_df <- censored_z%>%reshape2::melt()%>%rename(t=Var1,d=Var2,s=Var3,Y=value)
  
  # Put in long format.
  censored_z_df_long <- censored_z_df%>%filter(!is.na(Y))%>%uncount(Y)%>%
    mutate(onset_date=Nowcast_dates[X]+7*(t-W),report_date=onset_date+7*(d-1))%>%
    select(-d,-t)
  
  # Remove COVID data that are not reported by the nowcast date.
  c <- c_full[(1+t_now-W):(t_now+forecast),,1:S]
  censored_c <- c
  for(s in 1:S){
    censored_c[,,s][outer(1:dim(c[,,s])[1], 0:(dim(c[,,s])[2]-1), FUN = "+") > W] <- NA
  }
  
  # Put in a data frame format.
  censored_c_df <- censored_c%>%reshape2::melt()%>%rename(t=Var1,d=Var2,s=Var3,Y=value)
  
  # Put in long format.
  censored_c_df_long <- censored_c_df%>%filter(!is.na(Y))%>%uncount(Y)%>%
    mutate(onset_date=Nowcast_dates[X]+7*(t-W),report_date=onset_date+7*(d-1))%>%
    select(-d,-t)
  
  nobbs_results <- params.post.c_r <- params.post.z_r <- params.post_chains <- list()
  # Loop over the regions.
  for(r in 1:S){
    # Fit the NobBS models to this region.
    nobbs_z <- NobBS_ALL(filter(censored_z_df_long,s==r),units="1 week",onset_date="onset_date",report_date="report_date",
                  max_D=D_max,now=Nowcast_dates[X], specs=list( dist="NB",param_names=c("alpha","beta","tau2.alpha","r"),
                                                                nChains = n_chains, 
                                                                nBurnin = 5000, nThin = 6, nSamp = 2500))
    
    nobbs_c <- NobBS_ALL(filter(censored_c_df_long,s==r),units="1 week",onset_date="onset_date",report_date="report_date",
                     max_D=D_max,now=Nowcast_dates[X], specs=list( dist="NB",param_names=c("alpha","beta","tau2.alpha","r"),
                                                                   nChains = n_chains, 
                                                                   nBurnin = 5000, nThin = 6, nSamp = 2500))
    
    # Posterior samples if more than one chain
    if (n_chains>1) {
      params.post.z_r[[r]] <- nobbs_z$samples 
      params.post.c_r[[r]] <- nobbs_c$samples
      
      # params post as data frame 
      nobbs_z$params.post <- as.data.frame(as.matrix(do.call("rbind", nobbs_z$samples )))
      nobbs_c$params.post <- as.data.frame(as.matrix(do.call("rbind", nobbs_c$samples )))
      
    }
 

    # Extract total SARI and COVID samples.
    est_y <- nobbs_z$nowcast.post.samps%>%{. <- as.matrix(.)
    colnames(.) <- 1:ncol(.)
    .}%>%reshape2::melt()%>%mutate(sample=Var1,onset_date=nobbs_z$estimates$onset_date[Var2],Var1=NULL,Var2=NULL)
    
    est_x <- nobbs_c$nowcast.post.samps%>%{. <- as.matrix(.)
    colnames(.) <- 1:ncol(.)
    .}%>%reshape2::melt()%>%mutate(sample=Var1,onset_date=nobbs_c$estimates$onset_date[Var2],Var1=NULL,Var2=NULL)
    
    # If forecasting, do the following.
    if(forecast>0){
      # Number of posterior samples.
      n_sim <- nrow(nobbs_z$params.post)
      
      # Extra RW1 time effects.
      
      # NobBS does not necessarily use the whole moving window. It cuts off
      # any time points at the beginning if there are no cases reported for those dates.
      
      # Determine the current length of the RW1 time series in NobBS.
      n_alpha_z <- sum(grepl("alpha\\[",colnames(nobbs_z$params.post)))
      
      alpha_z <- matrix(NA,nrow=n_sim,ncol=forecast)
      alpha_z[,1] <- rnorm(n_sim,nobbs_z$params.post[,grepl("alpha\\[",colnames(nobbs_z$params.post))][,n_alpha_z],
                           1/sqrt(nobbs_z$params.post[,"tau2.alpha"]))
      
      # Determine the current length of the RW1 time series in NobBS.
      n_alpha_c <- sum(grepl("alpha\\[",colnames(nobbs_c$params.post)))
      
      alpha_c <- matrix(NA,nrow=n_sim,ncol=forecast)
      alpha_c[,1] <- rnorm(n_sim,nobbs_c$params.post[,grepl("alpha\\[",colnames(nobbs_c$params.post))][,n_alpha_c],
                           1/sqrt(nobbs_c$params.post[,"tau2.alpha"]))
      
      # Simulate RW1 effects into the future.
      if(forecast>1) for(t in 2:forecast) alpha_z[,t] <- rnorm(n_sim,alpha_z[,t-1],
                                                             1/sqrt(nobbs_z$params.post[,"tau2.alpha"]))
      
      if(forecast>1) for(t in 2:forecast) alpha_c[,t] <- rnorm(n_sim,alpha_c[,t-1],
                                                               1/sqrt(nobbs_c$params.post[,"tau2.alpha"]))
      
      # Extract delay effects.
      beta_z <- nobbs_z$params.post[,grepl("beta\\[",colnames(nobbs_z$params.post))]
      beta_c <- nobbs_c$params.post[,grepl("beta\\[",colnames(nobbs_c$params.post))]
      
      # Assemble the partial count means.
      lambda_z <- array(NA,dim=c(n_sim,forecast,D_max+1))
      for(t in 1:forecast) for(d in 1:(D_max+1)) lambda_z[,t,d] <- exp(alpha_z[,t]+log(beta_z[,d]))
      
      lambda_c <- array(NA,dim=c(n_sim,forecast,D_max+1))
      for(t in 1:forecast) for(d in 1:(D_max+1)) lambda_c[,t,d] <- exp(alpha_c[,t]+log(beta_c[,d]))
      
      # Simulate future partial counts.
      forecast_z <- array(rnbinom(n_sim*forecast*(D_max+1),mu=lambda_z,nobbs_z$params.post[,"r"]),dim=c(n_sim,forecast,D_max+1))
      forecast_c <- array(rnbinom(n_sim*forecast*(D_max+1),mu=lambda_c,nobbs_c$params.post[,"r"]),dim=c(n_sim,forecast,D_max+1))
      
      # Sum into the totals.
      forecast_y <- apply(forecast_z,c(1,2),sum)%>%reshape2::melt()%>%
        mutate(sample=Var1,onset_date=Nowcast_dates[X]+7*(Var2),Var1=NULL,Var2=NULL)
      
      forecast_x <- apply(forecast_c,c(1,2),sum)%>%reshape2::melt()%>%
        mutate(sample=Var1,onset_date=Nowcast_dates[X]+7*(Var2),Var1=NULL,Var2=NULL)
      
      # Combine predictions together.
      nobbs_results[[r]] <- rbind(mutate(full_join(est_y,forecast_y),type="SARI",s=r),
                                  mutate(full_join(est_x,forecast_x),type="COVID",s=r))
    }else{
      # Combine predictions together.
      nobbs_results[[r]] <- rbind(mutate(est_y,type="SARI",s=r),
                                  mutate(est_x,type="COVID",s=r))
    }
    
    # Summarise predictions as quantiles and compute CRPS.
    nobbs_results[[r]]%<>%mutate(scenario=scenario,C=t_now)%>%
      left_join(select(original_totals_df,date_onset,s,type,original,scenario,SG_UF_NOT),
                                    by=c("onset_date"="date_onset", "s", "type", "scenario"))%>%
      mutate(ptd=t-C)%>%
      group_by(C,type,ptd,t,s,scenario)%>%
      summarise(lower=quantile(value,0.025),median=median(value),upper=quantile(value,0.975),
                original=mean(original),crps=crps_from_samples(value,mean(original)))
    
  }
  
  if (n_chains>1) {
    # if more than one chain save MCMC chains to calculate PSRF
    output <- list(samples.c=params.post.c_r,
                   samples.z=params.post.z_r,
                   nobbs_results=do.call("rbind",nobbs_results))
    
  }else{
    output <- list(nobbs_results=do.call("rbind",nobbs_results))
    
  }
  
  return(output)
}
