# Supplementary material for: Joint Bayesian Nowcasting of Severe Acute Respiratory Illness and COVID‐19 Positives in Brazil
Source: Stat Med. 2026 Apr 17;45:e70529. doi: 10.1002/sim.70529 (PMC13090138; doi:10.1002/sim.70529)
Supplement: Supplementary file 1 — Data S1. [file SIM-45-0-s001.zip › Software for joint Bayesian nowcasting/Models/independent_nb_gdms.R]

# Function to run the independent NB-GDMs.
independent_model_function <- function(X, z_full, c_full, Nowcast_list, W, forecast, S, D, D_max, n_iter, n_burn, n_thin, n_chains){
  
  # Load libraries.
  library(nimble)
  library(tidyr)
  
  # Define the Beta-Binomial as a distribution for NIMBLE.
  dbetabin=nimbleFunction(run=function(x=double(0),mu=double(0),phi=double(0),size=double(0),log=integer(0)){
    phi <- min(phi,1e+04) # Hard upper limit on phi for computational stability.
    returnType(double(0))
    if(x>=0&x<=size){
      return(lgamma(size+1)+lgamma(x+mu*phi)+lgamma(size-x+(1-mu)*phi)+lgamma(phi)-
               lgamma(size+phi)-lgamma(mu*phi)-lgamma((1-mu)*phi)-lgamma(size-x+1)-lgamma(x+1))
    }else{
      return(-Inf)
    }
  })
  
  rbetabin=nimbleFunction(run=function(n=integer(0),mu=double(0),phi=double(0),size=double(0)){
    phi <- min(phi,1e+04) # Hard upper limit on phi for computational stability.
    pi=rbeta(1,mu*phi,(1-mu)*phi)
    returnType(double(0))
    return(rbinom(1,size,pi))
  })
  
  assign('dbetabin', dbetabin, envir = .GlobalEnv)
  assign('rbetabin', rbetabin, envir = .GlobalEnv)
  
  # Register the Beta-Binomial as a distribution.
  registerDistributions(list(dbetabin=list(
    BUGSdist='dbetabin(mu,phi,size)',discrete=TRUE)))
  
  # NIMBLE model code. 
  independent_code <- nimbleCode({
    for(t in 1:W){
      # Negative-Binomial model for total SARI cases.
      y[t] ~ dnegbin(prob=theta/(theta+lambda[t]),size=theta)  
      # Negative-Binomial model for COVID cases given SARI cases.
      x[t] ~ dnegbin(prob=chi/(chi+mu[t]),size=chi)
      
      # Model for delayed SARI counts (first delay).
      z[t,1] ~ dbetabin(nu_z[t,1],phi_z[1],y[t])
      # Model for delayed COVID counts counts (first delay).
      c[t,1] ~ dbetabin(nu_c[t,1],phi_c[1],x[t])
    }
    for(d in 2:D){
      for(t in 1:obs_index[d]){
        # Model for delayed SARI counts (from second delay).
        z[t,d] ~ dbetabin(nu_z[t,d],phi_z[d],y[t]-sum(z[t,1:(d-1)]))
        # Model for delayed COVID cocnts (from second delay).
        c[t,d] ~ dbetabin(nu_c[t,d],phi_c[d],x[t]-sum(c[t,1:(d-1)]))
      }
    }
    for(t in 1:N){
      # Relative proportions (Beta-Binomial means).
      for(d in 1:D){
        logit(nu_z[t,d]) <- eta_z[t,d]
        logit(nu_c[t,d]) <- eta_c[t,d]
      }
      # Mean for total SARI cases 
      log(lambda[t]) <-  alpha[t] 
      # Mean COVID-positive cases.
      log(mu[t]) <- beta[t]
    }
    
    # RW1 effects.
    for(d in 1:D){
      eta_z[1,d] ~ dnorm(0,sd=10)
      eta_c[1,d] ~ dnorm(0,sd=10)
      for(t in 2:N){
        eta_z[t,d] ~ dnorm(eta_z[t-1,d],sd=tau_z[d])
        eta_c[t,d] ~ dnorm(eta_c[t-1,d],sd=tau_c[d])  
      }
      # Variance parameter priors.
      tau_z[d] ~ T(dnorm(0,sd=1),0,) 
      tau_c[d] ~ T(dnorm(0,sd=1),0,) 
    }
    
    # Semi-local linear trend effects.
    alpha[1] ~ dnorm(0,sd=10)
    zeta[1] ~ dnorm(0,sd=1)
    beta[1] ~ dnorm(0,sd=10)
    omega[1] ~ dnorm(0,sd=1)
    for(t in 2:N){
      alpha[t] ~ dnorm(alpha[t-1]+zeta[t-1],sd=sigma_alpha)
      zeta[t] ~ dnorm(rho_zeta*zeta[t-1],sd=sigma_zeta)
      
      beta[t] ~ dnorm(beta[t-1]+omega[t-1],sd=sigma_beta)
      omega[t] ~ dnorm(rho_omega*omega[t-1],sd=sigma_omega)
    }
    # Variance parameter priors.
    sigma_alpha ~ T(dnorm(0,sd=1),0,)
    sigma_zeta ~ T(dnorm(0,sd=0.1),0,)
    sigma_beta ~ T(dnorm(0,sd=1),0,)
    sigma_omega ~ T(dnorm(0,sd=0.1),0,)
    
    # Autoregressive coefficient priors.
    rho_zeta ~ dbeta(4,1)
    rho_omega ~ dbeta(4,1)
    
    # Beta-Binomial concentration parameters.
    for(d in 1:D){
      phi_z[d] ~ dgamma(2,0.05)
      phi_c[d] ~ dgamma(2,0.05)
    }
    
    # Negative-Binomial inverse dispersion parameters.
    theta ~ dgamma(2,0.05)   
    chi ~ dgamma(2,0.05)
    
  })
  
  # Current nowcast date.
  t_now <- Nowcast_list[X]
  
  # Nowcast date plus forecast.
  N <- W+forecast
  
  # Remove data that are not reported by the nowcast date.
  z <- z_full[(1+t_now-W):t_now,,1:S]
  censored_z <- z
  for(s in 1:S){
    censored_z[,,s][outer(1:dim(z[,,s])[1], 0:(dim(z[,,s])[2]-1), FUN = "+") > W] <- NA
  }
  
  c <- c_full[(1+t_now-W):t_now,,1:S]
  censored_c <- c
  for(s in 1:S){
    censored_c[,,s][outer(1:dim(c[,,s])[1], 0:(dim(c[,,s])[2]-1), FUN = "+") > W] <- NA
  }
  
  # Latest observed week for each region and delay.
  obs_index<-matrix(NA, nrow=D, ncol=S)
  for(s in 1:S){
    for(d in 1:D){
      obs_index[d,s]<-which(is.na(censored_z[,d,s]))[1]-1
    }
  }
  obs_index[is.na(obs_index)]<-W

  # Compute new totals that have missing values where cases
  # would not be fully reported.
  censored_y <- apply(censored_z[,1:(D_max+1),],c(1,3),sum)
  censored_x <- apply(censored_c[,1:(D_max+1),],c(1,3),sum)

  # Constants for the NIMBLE model.
  independent_constants <- list(N=N,
                         W=W,
                         D=D,
                         obs_index=obs_index)
  
  # Data for the NIMBLE model.
  independent_data <- list(y=censored_y[,1],
                    x=censored_x[,1],
                    z=censored_z[,1:D,1],
                    c=censored_c[,1:D,1]) 
  
  # Function to generate random initial values.
  independent_inits_fun <- function(s){
    inits_list <- list(
      phi_z=abs(rnorm(D,30,10)),
      phi_c=abs(rnorm(D,30,10)),
      tau_z=runif(D,0.1,1),
      tau_c=runif(D,0.1,1),
      eta_z=array(rnorm(N*D,0,0.1),dim=c(N,D)),
      eta_c=array(rnorm(N*D,0,0.1),dim=c(N,D)),
      sigma_beta=runif(1,0.01,0.1),
      sigma_zeta=runif(1,0.001,0.01),
      sigma_omega=runif(1,0.001,0.01),
      sigma_alpha=runif(1,0.01,0.1),
      rho_zeta=rbeta(1,4,1),
      rho_omega=rbeta(1,4,1),
      chi=runif(1,5,10),
      theta=abs(rnorm(1,50,10)),
      beta=rnorm(N,log(mean(censored_x[,s],na.rm=T)),0.1),
      omega=rnorm(N,0,0.01),
      alpha=rnorm(N,log(mean(censored_y[,s],na.rm=T)),0.1),
      zeta=rnorm(N,0,0.01),
      y=rep(NA,W),
      x=rep(NA,W))

    # Set initial values for x and y that are greater than the as-of-yet reported counts.
    for(t in 1:W){
      if(is.na(censored_y[t,s])) inits_list$y[t]=sum(censored_z[t,!is.na(censored_z[t,,s]),s],rpois(sum(is.na(censored_z[t,,s])),median(censored_z[,is.na(censored_z[t,,s]),s],na.rm=T)),na.rm=TRUE)
      if(is.na(censored_x[t,s])) inits_list$x[t]=sum(censored_c[t,!is.na(censored_c[t,,s]),s],rpois(sum(is.na(censored_c[t,,s])),median(censored_c[,is.na(censored_c[t,,s]),s],na.rm=T)),na.rm=TRUE)
    }
    return(inits_list)
  }
  
  # Build the model.
  independent_model <- nimbleModel(independent_code,independent_constants,independent_data,independent_inits_fun(1))

  # Compile the model.
  independent_compiled_model <- compileNimble(independent_model)
  
  # Set up the MCMC.
  independent_mcmc_config <- configureMCMC(independent_model,monitors=c("mu","lambda","y","x",
                                                          "omega","alpha",
                                                          "sigma_omega","sigma_alpha",
                                                          "theta","chi","phi_z","phi_c","tau_z",
                                                          "tau_c","sigma_zeta", "sigma_beta",
                                                          "rho_zeta","rho_omega"#,
                                                          #"beta","zeta"
                                                          ),
                                     useConjugacy = FALSE)
  
  log_nodes <- independent_compiled_model$expandNodeNames(c("sigma_alpha","sigma_zeta",
                   "sigma_beta","sigma_omega",
                   "tau_z","tau_c",
                   "theta","chi","phi_z","phi_c"))
  
  # Sample variance parameters at the log scale.
  independent_mcmc_config$removeSamplers(log_nodes)
  
  for(j in 1:length(log_nodes)){
    independent_mcmc_config$addSampler(log_nodes[j],"RW",control=list(log=TRUE))
  }
  
  # Build the MCMC.
  independent_mcmc<- buildMCMC(independent_mcmc_config)
  
  # Compile the MCMC.
  independent_compiled_mcmc <- compileNimble(independent_mcmc,project=independent_model)
  
  # Run the MCMC for the first region.
  independent_output_cluster<- list()
  
  independent_output_cluster[[1]]<- runMCMC(independent_compiled_mcmc,niter=n_iter,nburnin=n_burn,thin=n_thin,inits=function(x)independent_inits_fun(1),nchains=n_chains,samplesAsCodaMCMC = TRUE)
  
  if(S>1){
    for(s in 2:S){
      # Update the NIMBLE model to use data from the next region.
      independent_compiled_model$z <- censored_z[,1:D,s]
      independent_compiled_model$c <- censored_c[,1:D,s]
      
      independent_compiled_model$y <- censored_y[,s]
      independent_compiled_model$x <- censored_x[,s]
      
      independent_compiled_model$calculate()
      
      # Run the MCMC for the next region.
      independent_output_cluster[[s]]<- runMCMC(independent_compiled_mcmc,niter=n_iter,nburnin=n_burn,thin=n_thin,inits=function(x)independent_inits_fun(s),nchains=n_chains,samplesAsCodaMCMC = TRUE)
    }
  }
  
  return(independent_output_cluster)
}

# Function to extract/generate predictions from the independent model.
independent_pred_function <- function(samples_list){
  library(nimble)
  library(magrittr)
  
  # Number of posterior samples.
  n_sim <- nrow(samples_list[[1]][[1]])*length(samples_list[[1]])
  
  out <- list()
  
  # Create empty arrays to fill later.
  out$y <- array(NA,dim=c(n_sim,W+forecast,S))
  out$lambda <- array(NA,dim=c(n_sim,W+forecast,S))
  
  out$x <- array(NA,dim=c(n_sim,W+forecast,S))
  out$mu <- array(NA,dim=c(n_sim,W+forecast,S))
  
  for(s in 1:S){
    # Combine the MCMC chains.
    samples <- do.call("rbind",samples_list[[s]])
    
    # Negative-Binomial inverse dispersion parameters.
    theta <- samples[,grepl("theta",colnames(samples))]
    
    # Negative-Binomial means.
    out$lambda[,,s] <- samples[,grepl("lambda",colnames(samples))]%>%array(dim=c(n_sim,W+forecast))

    # Extract y samples up to the model fit date.
    out$y[,1:W,s] <- samples[,grepl("y",colnames(samples))]
    if(forecast>0){ # Simulate forecasts of y.
      out$y[,(W+1):(W+forecast),s] <- rnbinom(n_sim*forecast,mu=out$lambda[,(W+1):(W+forecast),s],
                                          size=theta)
    }
    
    # Beta-Binomial concentration parameters.
    chi <- samples[,grepl("chi",colnames(samples))]
    
    # Beta-Binomial means.
    out$mu[,,s] <- samples[,grepl("mu",colnames(samples))]%>%array(dim=c(n_sim,W+forecast))
    
    # Extract x samples up to model fit date.
    out$x[,1:W,s] <- samples[,grepl("x",colnames(samples))]
    if(forecast>0){ # Simulate forecasts of x.
      out$x[,(W+1):(W+forecast),s] <- rnbinom(n_sim*forecast,mu=out$mu[,(W+1):(W+forecast),s],
                                               size=chi)
    }
  }
  
  out$lambda <- NULL
  out$mu <- NULL

  out
}
