# Supplementary material for: Joint Bayesian Nowcasting of Severe Acute Respiratory Illness and COVID‐19 Positives in Brazil
Source: Stat Med. 2026 Apr 17;45:e70529. doi: 10.1002/sim.70529 (PMC13090138; doi:10.1002/sim.70529)
Supplement: Supplementary file 1 — Data S1. [file SIM-45-0-s001.zip › Software for joint Bayesian nowcasting/Functions/CRPS_functions.R]

# CRPS from posterior predictive samples (numeric vector)
# and one observed value.
crps_from_samples <- function(samples,y) {
  samples <- as.numeric(samples)
  M <- length(samples)
  if (M < 2L) stop("Need at least 2 samples")
  
  # Term 1: E|Y - y|  (this is just MAE of the samples vs truth).
  term1 <- mean(abs(samples - y))
  
  # Term 2: E|Y - Y'|, efficient computation using sorted samples.
  y_sorted <- sort(samples)
  coeffs <- (2 * seq_len(M) - M - 1)
  T2 <- (2 / (M^2)) * sum(coeffs * y_sorted)
  
  # CRPS = term1 - 0.5 * term2
  term1 - 0.5 * T2
}

# Multivariate CRPS (Energy Score) for 2D samples.
crps_mv_from_samples <- function(samples, y) {
  samples <- as.matrix(samples)
  if (ncol(samples) != length(y)) stop("y must match the number of columns in samples")
  M <- nrow(samples)
  if (M < 2L) stop("Need at least 2 samples")
  
  # Term 1: mean distance of samples from the observed y.
  term1 <- mean(sqrt(rowSums((samples - matrix(y, nrow = M, ncol = length(y), byrow = TRUE))^2)))
  
  # Term 2: mean pairwise distance among samples.
  # Compute pairwise distances efficiently.
  diffs <- dist(samples) # Vector of Euclidean distances.
  term2 <- mean(diffs)
  
  # Energy score = term1 - 0.5 * term2
  term1 - 0.5 * term2
}
