# Supplementary material for: Joint Bayesian Nowcasting of Severe Acute Respiratory Illness and COVID‐19 Positives in Brazil
Source: Stat Med. 2026 Apr 17;45:e70529. doi: 10.1002/sim.70529 (PMC13090138; doi:10.1002/sim.70529)
Supplement: Supplementary file 1 — Data S1. [file SIM-45-0-s001.zip › Software for joint Bayesian nowcasting/Data/IDHM_2021.xlsx]

## Sheet: Worksheet
Territorialidade	Posição IDHM	IDHM	Posição IDHM Renda	IDHM Renda	Posição IDHM Educação	IDHM Educação	Posição IDHM Longevidade	IDHM Longevidade
Distrito Federal	1	0.814	1	0.821	2	0.817	6	0.803
São Paulo	2	0.806	2	0.771	1	0.839	5	0.81
Santa Catarina	3	0.792	4	0.759	3	0.79	3	0.827
Minas Gerais	4	0.774	9	0.718	7	0.762	2	0.846
Rio Grande do Sul	5	0.771	3	0.767	10	0.75	7	0.797
Espírito Santo	5	0.771	10	0.715	11	0.742	1	0.864
Paraná	7	0.769	6	0.744	4	0.78	10	0.785
Rio de Janeiro	8	0.762	4	0.759	8	0.758	16	0.769
Mato Grosso do Sul	9	0.742	7	0.733	12	0.741	18	0.751
Goiás	10	0.737	11	0.714	5	0.778	26	0.721
Mato Grosso	11	0.736	8	0.72	8	0.758	24	0.73
Ceará	12	0.734	17	0.658	6	0.766	11	0.784
Tocantins	13	0.731	13	0.684	13	0.732	12	0.779
Rio Grande do Norte	14	0.728	12	0.692	22	0.68	4	0.819
Pernambuco	15	0.719	23	0.647	14	0.721	7	0.797
Acre	16	0.71	18	0.655	19	0.692	9	0.788
Sergipe	17	0.702	16	0.662	21	0.684	17	0.764
Rondônia	18	0.7	15	0.677	18	0.694	23	0.731
Amazonas	18	0.7	25	0.641	15	0.72	21	0.744
Roraima	20	0.699	14	0.68	24	0.673	20	0.745
Paraíba	21	0.698	19	0.653	25	0.669	12	0.779
Bahia	22	0.691	21	0.648	26	0.659	15	0.772
Pará	23	0.69	24	0.645	20	0.686	21	0.744
Piauí	23	0.69	20	0.649	17	0.698	25	0.726
Amapá	25	0.688	21	0.648	27	0.647	14	0.778
Alagoas	26	0.684	26	0.63	23	0.679	19	0.748
Maranhão	27	0.676	27	0.603	16	0.716	27	0.715
